# Supplementary material for: “Genome-wide identification of bZIP gene family in Pearl millet and transcriptional profiling under abiotic stress, phytohormonal treatments; and functional characterization of PgbZIP9”
Source: Front Plant Sci. 2024 Feb 26;15:1352040. doi: 10.3389/fpls.2024.1352040 (PMC10925649; doi:10.3389/fpls.2024.1352040)
Supplement: Supplementary file 9 [file Table_1.xlsx]

## Sheet: Supp. Table S1
Table S1: Protein features and chromosomal details of identified 98 PgbZIP members in pearl millet.
PgbZIP	Database Gene ID	Chromosome	Strand (+/-)	Chromosomal Coordinates		bp length	Introns	Exons	Sequence length (amino acids)	Molecular weight (kDa)	Theoretical pI	The instability index	Aliphatic index	Grand average of hydropathicity (GRAVY)	Sub-cellular localization
				Start	End
PgbZIP1	Pgl_GLEAN_10000500	chr1	+	11699530	11701016	1486	5	6	311	33.0417	4.3	68.35	75.98	-0.495	Chloroplast
PgbZIP2	Pgl_GLEAN_10026672	chr1	-	26458888	26461284	2396	3	4	670	74.8901	8.57	54.13	85	-0.24	Chloroplast
PgbZIP3	Pgl_GLEAN_10019857	chr1	+	56004573	56005671	1098	1	2	161	17.8759	9.06	55.63	69.81	-0.674	Nucleus
PgbZIP4	Pgl_GLEAN_10025939	chr1	-	62834633	62838848	4215	3	4	645	68.778	4.2	65.48	64.48	-0.51	Nucleus
PgbZIP5	Pgl_GLEAN_10033170	chr1	-	66019975	66021778	1803	2	3	136	14.7389	9.39	48.96	68.82	-0.495	Nucleus
PgbZIP6	Pgl_GLEAN_10033760	chr1	-	176828005	176831101	3096	1	3	627	0		43.71	64.59	-0.468	E.R.
PgbZIP7	Pgl_GLEAN_10018789	chr1	-	184217553	184224708	7155	15	16	625	69.1325	5.92	46.76	81.65	-0.396	Nucleus
PgbZIP8	Pgl_GLEAN_10013548	chr1	+	189344093	189348773	4680	11	12	512	56.7046	5.95	61.67	73.28	-0.465	Nucleus
PgbZIP9	Pgl_GLEAN_10009291	chr1	-	195794028	195796105	2077	3	4	126	14.5736	10.06	63.45	74.29	-0.955	Nucleus
PgbZIP10	Pgl_GLEAN_10035704	chr1	+	206259333	206260580	1247	2	3	304	33.0842	6.03	43.94	74.38	-0.638	Nucleus
PgbZIP11	Pgl_GLEAN_10035733	chr1	+	206897857	206899687	1830	7	8	332	36.7196	8.54	51.95	86.27	-0.457	Nucleus
PgbZIP12	Pgl_GLEAN_10035765	chr1	-	207888930	207889631	701	0	1	233	24.9769	5.33	38.94	71.67	-0.429	Nucleus
PgbZIP13	Pgl_GLEAN_10007737	chr1	+	232542739	232546344	3605	11	12	410	43.5856	8.71	53.88	60.34	-0.687	Nucleus
PgbZIP14	Pgl_GLEAN_10005031	chr1	+	267246210	267249387	3177	10	11	372	39.6708	6.52	65.14	46.26	-0.854	Nucleus
PgbZIP15	Pgl_GLEAN_10005742	chr1	-	269640343	269641794	1451	3	4	198	22.3981	9.25	66.54	59.6	-0.945	Nucleus
PgbZIP16	Pgl_GLEAN_10038293	chr1	-	271983540	271986208	2668	3	4	207	23.2109	8.86	64.26	66.62	-0.911	Nucleus
PgbZIP17	Pgl_GLEAN_10038294	chr1	-	271989913	271990557	644	2	3	102	11.1399	9.41	52.76	98.73	-0.171	Golgi bodies
PgbZIP18	Pgl_GLEAN_10038340	chr1	-	272727925	272728565	640	3	4	97	11.1177	9.98	33.75	82.58	-0.899	Nucleus
PgbZIP19	Pgl_GLEAN_10015015	chr1	+	273737780	273742846	5066	10	11	489	53.4972	6.25	48	72	-0.423	Nucleus
PgbZIP20	Pgl_GLEAN_10008600	chr2	-	7057	9180	2123	8	9	321	34.2417	6.41	65.46	59.75	-0.757	Nucleus
PgbZIP21	Pgl_GLEAN_10027141	chr2	+	3980708	3984487	3779	5	6	417	43.3993	4.95	58.69	68.82	-0.404	Nucleus
PgbZIP22	Pgl_GLEAN_10001800	chr2	+	28322418	28327530	5112	17	18	852	92.8796	6.09	46.02	85.07	-0.186	Nucleus
PgbZIP23	Pgl_GLEAN_10016661	chr2	-	46883772	46890708	6936	17	18	829	91.0979	5.96	52.57	85.3	-0.161	Chloroplast
PgbZIP24	Pgl_GLEAN_10022611	chr2	+	60795596	60804375	8779	5	4	417	45.9996	5.33	55.18	89.5	-0.371	Cytosol
PgbZIP25	Pgl_GLEAN_10010585	chr2	+	75387076	75388112	1036	3	4	260	29.1794	6.18	43.75	87.54	-0.53	Chloroplast
PgbZIP26	Pgl_GLEAN_10037120	chr2	+	77772492	77778142	5650	2	3	274	31.0715	6.56	47.81	85.51	-0.593	Chloroplast
PgbZIP27	Pgl_GLEAN_10023207	chr2	+	98193729	98200003	6274	15	16	605	65.6625	5.42	30.92	89.16	-0.119	Chloroplast
PgbZIP28	Pgl_GLEAN_10004978	chr2	-	118393456	118395710	2254	8	9	430	46.7251	7.45	54.09	77.95	-0.274	Nucleus
PgbZIP29	Pgl_GLEAN_10030527	chr2	-	132982039	132982485	446	0	1	148	16.4054	10.21	62.42	79.8	-0.439	Mitochondria
PgbZIP30	Pgl_GLEAN_10030519	chr2	+	133342536	133343369	833	1	2	172	19.1536	9.89	62.41	80.06	-0.459	Chloroplast
PgbZIP31	Pgl_GLEAN_10038005	chr2	-	193195651	193196857	1206	3	4	145	15.9513	10.5	55.72	89.72	-0.45	Nucleus
PgbZIP32	Pgl_GLEAN_10014608	chr2	+	211051198	211056303	5105	4	5	195	21.5892	10.12	48.08	60.62	-1.087	Nucleus
PgbZIP33	Pgl_GLEAN_10020454	chr2	-	212941977	212945639	3662	7	8	382	40.7571	9.83	53.03	68.74	-0.485	Nucleus
PgbZIP34	Pgl_GLEAN_10017573	chr2	+	213772304	213774594	2290	2	3	313	33.367	5.11	48.21	82.62	-0.219	Nucleus
PgbZIP35	Pgl_GLEAN_10031316	chr2	+	214776966	214777442	476	0	1	158	18.1643	5.84	60.89	74.18	-0.812	Nucleus
PgbZIP36	Pgl_GLEAN_10027837	chr2	-	222687669	222690111	2442	5	6	316	33.4912	5.44	54.21	72.66	-0.39	Nucleus
PgbZIP37	Pgl_GLEAN_10018654	chr2	+	224803443	224805559	2116	2	3	217	23.7681	6.96	48.01	80.05	-0.256	Nucleus
PgbZIP38	Pgl_GLEAN_10008047	chr2	-	239766083	239771342	5259	12	13	417	45.1053	5.43	52.27	46.43	-0.932	Nucleus
PgbZIP39	Pgl_GLEAN_10018161	chr2	+	241112240	241114464	2224	1	2	214	24.5075	5	37.66	87.99	-0.654	Cytosol
PgbZIP40	Pgl_GLEAN_10002524	chr3	+	11482685	11497317	14632	7	8	318	36.0577	9.92	71.35	71.13	-0.65	Nucleus
PgbZIP41	Pgl_GLEAN_10027732	chr3	-	17654519	17655028	509	0	1	169	19.658	7.92	71.91	74.44	-0.908	Nucleus
PgbZIP42	Pgl_GLEAN_10024410	chr3	-	59396815	59403064	6249	6	7	235	26.9053	8.85	52.55	83.36	-0.76	Nucleus
PgbZIP43	Pgl_GLEAN_10011588	chr3	+	73020441	73023923	3482	3	4	321	34.8369	6.1	67.69	74.17	-0.549	Nucleus
PgbZIP44	Pgl_GLEAN_10003520	chr3	-	208996425	208997604	1179	4	5	246	26.685	6.66	73.3	74.31	-0.562	Nucleus
PgbZIP45	Pgl_GLEAN_10014715	chr3	+	219189794	219190189	395	1	2	106	12.6242	5.62	47.3	76.42	-1.113	Mitochondria
PgbZIP46	Pgl_GLEAN_10026094	chr3	-	249784883	249787695	2812	3	4	246	26.9782	9.92	63.75	79.88	-0.73	Nucleus
PgbZIP47	Pgl_GLEAN_10008570	chr3	+	269891573	269892473	900	1	2	260	28.9812	5.45	59.49	62.42	-0.682	Nucleus
PgbZIP48	Pgl_GLEAN_10010384	chr3	-	294553713	294556435	2722	8	9	449	50.114	8.94	54.29	74.68	-0.477	Nucleus
PgbZIP49	Pgl_GLEAN_10011626	chr4	-	315999	321939	5940	17	18	840	91.2852	6.57	49.99	83.51	-0.172	Cytosol
PgbZIP50	Pgl_GLEAN_10011694	chr4	-	5456409	5461030	4621	5	6	319	34.4662	5.62	52.75	69.81	-0.68	Nucleus
PgbZIP51	Pgl_GLEAN_10000216	chr4	+	66172104	66172722	618	1	2	180	20.8571	7.69	43.93	88.94	-0.607	Mitochondria
PgbZIP52	Pgl_GLEAN_10031803	chr4	-	139713272	139722854	9582	4	5	493	53.102	4.64	58.12	88.38	-0.344	Chloroplast
PgbZIP53	Pgl_GLEAN_10031818	chr4	+	140047445	140053387	5942	3	4	359	0		52.49	57.8	-0.521	Nucleus
PgbZIP54	Pgl_GLEAN_10034244	chr4	-	142804749	142816991	12242	4	5	455	50.021	8.22	58	70.68	-0.699	Nucleus
PgbZIP55	Pgl_GLEAN_10036803	chr4	+	143096595	143099269	2674	3	4	241	26.793	9.39	66.83	69.25	-0.953	Nucleus
PgbZIP56	Pgl_GLEAN_10000048	chr4	+	170587922	170588255	333	1	2	69	7.92598	9.66	74.06	63.91	-1.122	Nucleus
PgbZIP57	Pgl_GLEAN_10016925	chr4	-	185654243	185657273	3030	3	4	200	22.1909	9.15	53.09	66	-0.878	Nucleus
PgbZIP58	Pgl_GLEAN_10010849	chr4	-	187548694	187549498	804	2	3	113	13.3531	5.66	86.15	75.22	-1.147	Nucleus
PgbZIP59	Pgl_GLEAN_10019297	chr5	+	46019669	46024959	5290	2	3	149	0		71.32	51.74	-1.053	Nucleus
PgbZIP60	Pgl_GLEAN_10012528	chr5	-	47085680	47090091	4411	9	10	402	43.089	9.72	57.36	73.58	-0.424	Nucleus
PgbZIP61	Pgl_GLEAN_10003004	chr5	-	68653912	68655467	1555	5	6	279	29.8822	5.34	56.68	65.09	-0.526	Nucleus
PgbZIP62	Pgl_GLEAN_10011575	chr5	+	69249786	69252072	2286	6	7	319	33.5249	4.25	62.44	74.98	-0.509	Chloroplast
PgbZIP63	Pgl_GLEAN_10021523	chr5	-	83850099	83850884	785	0	1	261	28.2247	5.92	45.97	66.55	-0.503	Nucleus
PgbZIP64	Pgl_GLEAN_10021506	chr5	-	84372280	84374539	2259	2	3	162	17.682	8.62	52.04	77.78	-0.373	Nucleus
PgbZIP65	Pgl_GLEAN_10032152	chr5	+	85090648	85090875	227	0	1	75	8.30664	4.89	69.37	93.73	0.013	Chloroplast
PgbZIP66	Pgl_GLEAN_10021424	chr5	-	95206762	95208245	1483	3	4	359	39.3414	4.85	47.88	81.11	-0.477	Chloroplast
PgbZIP67	Pgl_GLEAN_10002390	chr5	-	109775435	109777357	1922	3	4	301	32.6433	5.33	52.08	60.8	-0.778	Nucleus
PgbZIP68	Pgl_GLEAN_10026151	chr5	+	126215718	126218092	2374	2	3	68	8.03403	9.86	74.06	71.76	-1.266	Mitochondria
PgbZIP69	Pgl_GLEAN_10026173	chr5	+	126567291	126578080	10789	19	20	987	110.368	6.16	50.53	88.88	-0.357	Nucleus
PgbZIP70	Pgl_GLEAN_10023402	chr5	+	138560512	138565083	4571	11	12	379	40.7279	9.14	65.11	40.47	-1.049	Nucleus
PgbZIP71	Pgl_GLEAN_10012298	chr5	-	142910543	142910776	233	0	1	77	7.99279	4.35	81.53	64.03	-0.69	Nucleus
PgbZIP72	Pgl_GLEAN_10037714	chr5	-	155405051	155406789	1738	3	4	147	16.3428	9.91	43.76	81.16	-0.404	Chloroplast
PgbZIP73	Pgl_GLEAN_10037832	chr5	-	156980023	156986558	6535	17	18	842	92.1503	5.9	51.74	86.63	-0.099	Cytosol
PgbZIP74	Pgl_GLEAN_10000467	chr6	+	14388756	14391664	2908	10	11	372	39.6713	8.66	51.09	55.97	-0.748	Nucleus
PgbZIP75	Pgl_GLEAN_10017677	chr6	+	28148689	28152345	3656	4	5	250	26.9267	9.59	41.32	75.08	-0.564	Nucleus
PgbZIP76	Pgl_GLEAN_10020190	chr6	+	29539202	29545749	6547	11	12	603	65.1806	7.36	58.87	75.92	-0.366	Nucleus
PgbZIP77	Pgl_GLEAN_10020189	chr6	-	29559877	29561517	1640	4	5	250	27.0214	6.26	57.65	58.36	-0.67	Nucleus
PgbZIP78	Pgl_GLEAN_10037265	chr6	+	43946149	43949236	3087	2	3	344	37.4182	7.79	52.02	74.85	-0.619	Nucleus
PgbZIP79	Pgl_GLEAN_10037239	chr6	+	44263115	44267869	4754	10	11	392	42.6544	6.72	49.05	85.51	-0.227	Nucleus
PgbZIP80	Pgl_GLEAN_10037188	chr6	-	46026503	46027159	656	0	1	218	23.9579	5.65	39.45	82.39	-0.398	Nucleus
PgbZIP81	Pgl_GLEAN_10034447	chr6	-	193200674	193203197	2523	6	7	312	34.7854	9.45	57.41	82.05	-0.509	Nucleus
PgbZIP82	Pgl_GLEAN_10017352	chr6	-	228475143	228475948	805	2	3	184	0		61.51	48.97	-1.173	Nucleus
PgbZIP83	Pgl_GLEAN_10036220	chr6	-	234292249	234296585	4336	16	17	868	94.1778	5.51	51.58	85.46	-0.05	Cytosol
PgbZIP84	Pgl_GLEAN_10036299	chr6	-	235841915	235843123	1208	3	4	292	0		58.26	57.6	-0.559	Nucleus
PgbZIP85	Pgl_GLEAN_10001945	chr7	+	5975	7306	1331	2	3	245	27.412	9.92	62.28	73.71	-0.816	Nucleus
PgbZIP86	Pgl_GLEAN_10001962	chr7	+	115076	117304	2228	6	7	336	37.1981	6.46	56.97	83.12	-0.427	Nucleus
PgbZIP87	Pgl_GLEAN_10011194	chr7	-	1185416	1186543	1127	6	7	152	16.5335	5.14	47.2	75.26	-0.799	Chloroplast
PgbZIP88	Pgl_GLEAN_10022793	chr7	-	3986950	3989347	2397	1	2	571	60.6464	5.7	52.73	73.12	-0.383	E.R.
PgbZIP89	Pgl_GLEAN_10036671	chr7	-	48394127	48396448	2321	3	4	302	32.4411	7.2	45.9	72.52	-0.633	Nucleus
PgbZIP90	Pgl_GLEAN_10007813	chr7	-	50134022	50137954	3932	3	4	348	37.2587	6.13	57.71	59.02	-0.768	Nucleus
PgbZIP91	Pgl_GLEAN_10032583	chr7	+	102934060	102937248	3188	5	6	427	46.2665	4.8	56.46	74.54	-0.489	Nucleus
PgbZIP92	Pgl_GLEAN_10017806	chr7	+	142078921	142079793	872	1	2	159	17.804	9.64	83.96	71.82	-0.773	Nucleus
PgbZIP93	Pgl_GLEAN_10006308	chr7	+	150582092	150587792	5700	9	10	489	54.5914	9.13	64.68	87.69	-0.372	Nucleus
PgbZIP94	Pgl_GLEAN_10015462	chr7	-	152449632	152450141	509	0	1	169	19.0014	8.74	79.03	55.5	-0.762	Nucleus
PgbZIP95	Pgl_GLEAN_10001207	scaffold5309	+	72823	74252	1429	2	3	232	25.3968	5.37	58.05	79.05	-0.482	Nucleus
PgbZIP96	Pgl_GLEAN_10010253	scaffold763	+	187962	188284	322	1	2	75	8.70326	10.41	88.08	92.13	-0.629	Chloroplast
PgbZIP97	Pgl_GLEAN_10028886	scaffold1648	+	223071	230078	7007	9	10	401	44.2146	8.64	62.79	82.12	-0.321	Nucleus
PgbZIP98	Pgl_GLEAN_10019751	scaffold2142	-	732578	739380	6802	3	4	406	43.5253	9.13	55.51	72.44	-0.439	Nucleus

## Sheet: Supp. Table S2
Table S2: Motif distribution across all the identified 98 PgbZIP proteins
	Motif 1	Motif 2	Motif 3	Motif 4	Motif 5	Motif 6	Motif 7	Motif 8	Motif 9	Motif 10	Motif 11	Motif 12	Motif 13	Motif 14	Motif 15	Motif 16	Motif 17	Motif 18	Motif 19	Motif 20
PgbZIP1		1				1
PgbZIP10	1	1
PgbZIP11	1	1	1	1	1				1
PgbZIP12	1	1
PgbZIP13	1	1
PgbZIP14	1	1
PgbZIP15		1						1
PgbZIP16	1	1						1
PgbZIP17	1	1
PgbZIP18	1	1
PgbZIP19	1	1	1	1	1				1
PgbZIP2								1
PgbZIP20	1	1
PgbZIP21	1	1						1
PgbZIP22		1								1	1	1			1	1	1	1	1	1
PgbZIP23		1								1	1	1			1	1	1	1	1	1
PgbZIP24		1				1	1						1	1
PgbZIP25		1				1							1	1
PgbZIP26		1				1	1						1	1
PgbZIP27		1
PgbZIP28	1	1	1	1	1				1
PgbZIP29		1						1
PgbZIP3	1	1						1
PgbZIP30		1						1
PgbZIP31	1	1						1
PgbZIP32	1	1	1
PgbZIP33	1	1		1	1				1
PgbZIP34	1	1
PgbZIP35	1
PgbZIP36	1	1						1
PgbZIP37	1
PgbZIP38	1	1						1
PgbZIP39		1
PgbZIP4	1	1						1
PgbZIP40	1	1
PgbZIP41	1	1
PgbZIP42		1
PgbZIP43		1						1
PgbZIP44	1	1						1
PgbZIP45		1					1
PgbZIP46	1	1						1
PgbZIP47										1
PgbZIP48	1	1	1	1	1				1
PgbZIP49		1								1	1	1			1	1	1	1	1	1
PgbZIP5	1	1
PgbZIP50	1	1						1
PgbZIP51		1					1						1
PgbZIP52		1				1	1						1	1
PgbZIP53	1	1						1
PgbZIP54	1	1						1
PgbZIP55		1						1
PgbZIP56		1
PgbZIP57	1	1						1
PgbZIP58	1	1
PgbZIP59	1	1
PgbZIP6	1	1
PgbZIP60	1	1	1		1				1
PgbZIP61	1	1						1
PgbZIP62		1				1
PgbZIP63	1	1
PgbZIP64	1	1
PgbZIP65		1
PgbZIP66		1				1	1						1	1
PgbZIP67	1	1						1
PgbZIP68		1
PgbZIP69	1	1	1	1					1
PgbZIP7	1	1
PgbZIP70	1	1
PgbZIP71		1
PgbZIP72	1	1						1
PgbZIP73		1								1	1	1			1	1	1	1	1	1
PgbZIP74	1	1						1
PgbZIP75	1	1
PgbZIP76	1	1	1	1	1				1
PgbZIP77	1	1
PgbZIP78	1	1
PgbZIP79	1	1	1	1					1
PgbZIP8	1	1	1	1	1				1
PgbZIP80	1	1
PgbZIP81	1	1	1	1	1				1
PgbZIP82	1	1
PgbZIP83		1								1	1	1			1	1	1	1	1	1
PgbZIP84	1	1						1
PgbZIP85	1	1
PgbZIP86	1	1	1	1					1
PgbZIP87		1						1
PgbZIP88	1	1
PgbZIP89	1	1						1
PgbZIP9	1	1
PgbZIP90	1	1						1
PgbZIP91	1	1						1
PgbZIP92	1	1						1
PgbZIP93	1	1	1	1	1				1
PgbZIP94	1	1
PgbZIP95	1	1
PgbZIP96		1
PgbZIP97	1	1	1	1	1				1
PgbZIP98	1	1

## Sheet: Supp. Table S3
Table S3: List of orthologous and paralogous pairs of PgbZIPgenes
Orthologous pairs between P.glaucum and A.thaliana							Orthologous pairs between P.glaucum and O. Sativa						Orthologous pairs between P.glaucum and S.italica						Paraologous pairs among P.glaucum
S. No.	AtbZIP	PgbZIP	At Chromosome	Pg Chromosome			S. No.	OsbZIP	PgbZIP	Os Chromosome	Pg Chromosome		S. No.	SibZIP	PgbZIP	Si Chromosome	Pg Chromosome		S. No.	PgbZIP	PgbZIP	Pg Chromosome	Pg Chromosome
1	AtbZIP12	PgbZIP7	At2	Pg1			1	OsbZIP39	PgbZIP6	Os5	Pg1		1	SibZIP1	PgbZIP76	Si5	Pg6		1	PgbZIP9	PgbZIP10	Pg1	Pg1
2	AtbZIP12	PgbZIP85	At2	Pg7			2	OsbZIP41	PgbZIP8	Os5	Pg1		2	SibZIP2	PgbZIP79	Si5	Pg6		2	PgbZIP13	PgbZIP14	Pg1	Pg1
3	AtbZIP17	PgbZIP6	At2	Pg1			3	OsbZIP42	PgbZIP10	Os5	Pg1		3	SibZIP2	PgbZIP11	Si5	Pg1		3	PgbZIP16	PgbZIP17	Pg1	Pg1
4	AtbZIP17	PgbZIP88	At2	Pg7			4	OsbZIP43	PgbZIP11	Os5	Pg1		4	SibZIP29	PgbZIP38	Si1	Pg2		4	PgbZIP22	PgbZIP23	Pg2	Pg2
5	AtbZIP18	PgbZIP89	At2	Pg7			5	OsbZIP44	PgbZIP12	Os5	Pg1		5	SibZIP3	PgbZIP77	Si5	Pg6		5	PgbZIP24	PgbZIP25	Pg2	Pg2
6	AtbZIP2	PgbZIP3	At2	Pg1			6	OsbZIP45	PgbZIP13	Os5	Pg1		6	SibZIP3	PgbZIP5	Si5	Pg1		6	PgbZIP25	PgbZIP26	Pg2	Pg2
7	AtbZIP2	PgbZIP91	At2	Pg7			7	OsbZIP2	PgbZIP84	Os1	Pg6		7	SibZIP30	PgbZIP36	Si1	Pg2		7	PgbZIP29	PgbZIP30	Pg2	Pg2
8	AtbZIP30	PgbZIP4	At2	Pg1			8	OsbZIP7	PgbZIP80	Os1	Pg6		8	SibZIP31	PgbZIP31	Si1	Pg2		8	PgbZIP43	PgbZIP44	Pg3	Pg3
9	AtbZIP39	PgbZIP5	At2	Pg1			9	OsbZIP9	PgbZIP78	Os1	Pg6		9	SibZIP32	PgbZIP32	Si1	Pg2		9	PgbZIP51	PgbZIP52	Pg4	Pg4
10	AtbZIP48	PgbZIP94	At2	Pg7			10	OsbZIP10	PgbZIP77	Os1	Pg6		10	SibZIP33	PgbZIP35	Si1	Pg2		10	PgbZIP91	PgbZIP92	Pg7	Pg7
11	AtbZIP55	PgbZIP13	At2	Pg1			11	OsbZIP11	PgbZIP76	Os1	Pg6		11	SibZIP36	PgbZIP6	Si3	Pg1
12	AtbZIP59	PgbZIP90	At2	Pg7			12	OsbZIP12	PgbZIP75	Os1	Pg6		12	SibZIP38	PgbZIP14	Si3	Pg1
													13	SibZIP4	PgbZIP13	Si5	Pg1
													14	SibZIP40	PgbZIP13	Si3	Pg1
													15	SibZIP41	PgbZIP11	Si3	Pg1
													16	SibZIP42	PgbZIP10	Si3	Pg1
													17	SibZIP43	PgbZIP7	Si3	Pg1
													18	SibZIP5	PgbZIP78	Si5	Pg6
													19	SibZIP5	PgbZIP7	Si5	Pg1
													20	SibZIP51	PgbZIP88	Si2	Pg7
													21	SibZIP53	PgbZIP93	Si2	Pg7
													22	SibZIP57	PgbZIP90	Si2	Pg7
													23	SibZIP61	PgbZIP92	Si2	Pg7
													24	SibZIP63	PgbZIP89	Si2	Pg7
													25	SibZIP64	PgbZIP61	Si9	Pg5
													26	SibZIP67	PgbZIP69	Si9	Pg5
													27	SibZIP68	PgbZIP68	Si9	Pg5
													28	SibZIP7	PgbZIP84	Si5	Pg6
													29	SibZIP7	PgbZIP15	Si5	Pg1
													30	SibZIP71	PgbZIP67	Si9	Pg5
													31	SibZIP73	PgbZIP70	Si9	Pg5
													32	SibZIP9	PgbZIP75	Si5	Pg6
													33	Seita.1G050400	PgbZIP33	Si1	Pg2
													34	Seita.1G052000	PgbZIP34	Si1	Pg2
													35	Seita.2G438700	PgbZIP86	Si2	Pg7
													36	Seita.2G439900	PgbZIP85	Si2	Pg7
													37	Seita.3G193300	PgbZIP12	Si3	Pg1
													38	Seita.3G228000	PgbZIP9	Si3	Pg1
													39	Seita.5G350800	PgbZIP80	Si5	Pg6
													40	Seita.5G350800	PgbZIP12	Si5	Pg1
													41	Seita.9G059700	PgbZIP63	Si9	Pg5

## Sheet: Supp. Table S4
Table S4: The Ks/Ka ratio of identified collinear pairs of PgbZIP
Subject- sequence	Query- sequence	No. of synonymous sites (S)	No. of non-synonymous sites (N)	Synonymous substitution rate (dS)	Non-synonymous substitution rate (dN)	dN/dS Ratio
AtbZIP12	PgbZIP7	162.9	575.1	55.4984	0.9618	0.0173
AtbZIP12	PgbZIP85	158.1	507.9	16.7044	0.3921	0.0235
AtbZIP17	PgbZIP6	405.3	1223.7	50.817	0.4753	0.0094
AtbZIP17	PgbZIP88	434.1	1221.9	10.9278	0.5229	0.0479
AtbZIP18	PgbZIP89	174.5	533.5	9.978	0.6446	0.0646
AtbZIP2	PgbZIP3	112.3	340.7	50.2759	0.7133	0.0142
AtbZIP2	PgbZIP91	118.4	376.6	51.1642	0.9973	0.0195
AtbZIP30	PgbZIP4	349.9	1501.1	49.3648	0.8922	0.0181
AtbZIP39	PgbZIP5	73.9	301.1	9.1694	0.5313	0.0579
AtbZIP48	PgbZIP94	90.9	329.1	4.535	1.4364	0.3167
AtbZIP55	PgbZIP13	273.7	761.3	10.2533	0.5779	0.0564
AtbZIP59	PgbZIP90	256.5	748.5	4.7311	0.3905	0.0825
OsbZIP39	PgbZIP6	444.6	1292.4	0.5677	0.1441	0.2538
OsbZIP41	PgbZIP8	424.7	1084.3	0.5049	0.1405	0.2783
OsbZIP42	PgbZIP10	224.2	672.8	1.0426	0.1963	0.1883
OsbZIP43	PgbZIP11	262.2	649.8	0.7101	0.217	0.3056
OsbZIP44	PgbZIP12	157.8	511.2	0.8013	0.19	0.2371
OsbZIP45	PgbZIP13	345.8	785.2	0.6104	0.1746	0.286
OsbZIP2	PgbZIP84	112.1	544.9	70.573	0.2312	0.0033
OsbZIP7	PgbZIP80	135.8	353.2	0.8354	0.2796	0.3347
OsbZIP9	PgbZIP78	232.7	724.3	0.8937	0.1596	0.1786
OsbZIP10	PgbZIP77	146.9	579.1	3.6409	0.1794	0.0493
OsbZIP11	PgbZIP76	307	1256	0.6132	0.1023	0.1669
OsbZIP12	PgbZIP75	157.8	541.2	1.2973	0.3085	0.2378
SibZIP2	PgbZIP11	288.2	704.8	0.7745	0.1506	0.1944
SibZIP29	PgbZIP38	314	748	0.1045	0.061	0.5839
SibZIP3	PgbZIP5	68.6	330.4	10.9559	0.5767	0.0526
SibZIP30	PgbZIP36	198.5	746.5	0.1116	0.0108	0.097
SibZIP31	PgbZIP31	94.3	340.7	0.1831	0.018	0.0984
SibZIP32	PgbZIP32	89.3	381.7	0.854	0.2944	0.3447
SibZIP33	PgbZIP35	141.4	332.6	0.0607	0.0244	0.4024
SibZIP4	PgbZIP13	317.2	759.8	0.9967	0.3724	0.3736
SibZIP5	PgbZIP7	217	722	52.8835	1.0119	0.0191
SibZIP51	PgbZIP88	458.9	1242.1	0.1453	0.0246	0.1691
SibZIP53	PgbZIP93	271	956	4.1216	0.4754	0.1153
SibZIP57	PgbZIP90	233	802	0.1291	0.0089	0.0688
SibZIP61	PgbZIP92	104.7	373.3	0.0626	0.0138	0.2199
SibZIP63	PgbZIP89
SibZIP64	PgbZIP61	192.7	572.3	4.9297	0.6786	0.1376
SibZIP67	PgbZIP69	234.2	740.8	0.2014	0.1277	0.6343
SibZIP68	PgbZIP68	27.9	176.1	0.4342	0.0054	0.0123
SibZIP7	PgbZIP15	111.7	482.3	10.7199	0.7667	0.0715
SibZIP71	PgbZIP67	111.8	752.2	0.4727	0.0739	0.1563
SibZIP73	PgbZIP70	314.9	822.1	0.0995	0.0147	0.1481
Seita.1G050400	PgbZIP33
Seita.1G052000	PgbZIP34	247.8	691.2	0.0703	0.0311	0.4433
Seita.2G438700	PgbZIP86	243.2	743.8	0.2689	0.0854	0.3176
Seita.2G439900	PgbZIP85	90.7	605.3	0.2314	0.0503	0.2175
Seita.5G350800	PgbZIP12	171	462	2.1727	0.2342	0.1078
Seita.9G059700	PgbZIP63	178.7	598.3	0.4136	0.0293	0.0707
SibZIP36	PgbZIP6	480.3	1268.7	0.1095	0.0332	0.303
SibZIP43	PgbZIP7	71.7	423.3	0.8482	0.209	0.2464
Seita.3G228000	PgbZIP9	74.1	273.9	0.1786	0.0225	0.1262
SibZIP42	PgbZIP10	220.7	691.3	0.1041	0.0503	0.4831
SibZIP41	PgbZIP11	289.5	703.5	0.1753	0.0292	0.1667
Seita.3G193300	PgbZIP12	7.8	28.2	27.17	0.1138	0.0042
SibZIP40	PgbZIP13	333.4	779.6	0.0881	0.0344	0.3904
SibZIP38	PgbZIP14	288.5	827.5	0.1455	0.0629	0.432
SibZIP9	PgbZIP75	90.6	350.4	0.1182	0.0328	0.278
SibZIP1	PgbZIP76	288.4	1313.6	0.1133	0.023	0.2031
SibZIP3	PgbZIP77	93.6	650.4	0.2774	0.0417	0.1504
SibZIP5	PgbZIP78	263.2	717.8	0.1119	0.0157	0.1405
SibZIP2	PgbZIP79	293	883	0.1536	0.0899	0.5855
Seita.5G350800	PgbZIP80	165.6	467.4	0.1272	0.0541	0.4252
SibZIP7	PgbZIP84	90.7	578.3	0.2571	0.0722	0.2808
PgbZIP9	PgbZIP10	57.2	185.8	53.6925	0.4601	0.0086
PgbZIP13	PgbZIP14	259.5	685.5	45.4874	0.7037	0.0155
PgbZIP16	PgbZIP17	63.7	242.3	0.1566	0.0904	0.5771
PgbZIP22	PgbZIP23	662.7	1812.3	2.6009	0.2242	0.0862
PgbZIP24	PgbZIP25	157.9	616.1	1.8868	0.0851	0.0451
PgbZIP25	PgbZIP26	141.7	560.3	0.7933	0.1034	0.1304
PgbZIP29	PgbZIP30	73.7	364.3	0.2349	0.0621	0.2643
PgbZIP43	PgbZIP44	165	531	3.6393	0.7554	0.2076
PgbZIP51	PgbZIP52	105.7	434.3	1.1582	0.0536	0.0463
PgbZIP91	PgbZIP92	115.4	361.6	7.5119	1.0262	0.1366

## Sheet: Supp. Table S5
List of primers used in qRT-PCR analysis for selected PgbZIP genes						List of primers used in qRT-PCR analysis for selected stress genes					List of primers used in qRT-PCR analysis for selected stress genes
S.No.	Name	Sense	5'-3'			S.No.	Name	Sense	5'-3'		S.No.	Name	Sense	5'-3'
1	PgbZIP3	Forward	ACTGAACATCACCAACCAGAAC			1	ERD1	Forward	AGCTTAGAAAGCGTGTCATAGG		1	PgbZIP9-Isolation	Forward	ATGGCGCTGGGGTTCCCCGTCC
		Reverse	CTTGAATGTTGGCGTTCATATAG					Reverse	CGGTTGGGCCACAGAATAA				Reverse	CTACCATTCCATGGAGTTGGTTCTTCTAAGATC
2	PgbZIP5	Forward	TTTCGCGCCGGTGGGGATTG			2	OST2	Forward	GACGAACGCCAAACACATTTA		2	PgbZIP9-cloning (pCAMBIA-2300)	Forward	CTAGTCTAGAATGGCGCTGGGGTTCCCCGTCC
		Reverse	CTTATCACTCCCTCAAACGGGTACG					Reverse	TGGAGAGGGAAATTTCTGAGATTAG				Reverse(With stop codon)	CGGGGTACCCTACCATTCCATGGAGTTGGTTCTTCTAAGATC
													Reverse(Without stop codon)	CGGGGTACCCCATTCCATGGAGTTGGTTCTTCTAAGATC
3	PgbZIP9	Forward	GTACGTAGCAGAGCTGGAATC			3	PgMyb88	Forward	AGAGGTGCAAAGGAAACTACAGCTG		3	PgbZIP9-cloning (pGBKT7)	Forward	GGAATTCCATATGGCGCTGGGGTTCCCCGTCC
		Reverse	TATGACAGGAACTGCCCTTTC					Reverse	CATCCCAGTTTCCTCTTTCTCTGTG				Reverse	ACGCGTCGACCTACCATTCCATGGAGTTGGTTCTTCTAAGATC
4	PgbZIP13	Forward	CCTAACCATACACTGGCAAATA
		Reverse	CAATCACACCAGGAGATGTAGATA
5	PgbZIP33	Forward	GTCGACATCGAACCAACA
		Reverse	TCTTGTTCTGTGCATCTCTT
6	PgbZIP40	Forward	ACGTATTCAACGGTGGTCTC
		Reverse	CTCAGCTTCCAACTCCATCATA
7	PgbZIP46	Forward	GAAAGAAAGATGCGCTACATTG
		Reverse	CGAATCTTCAAATCACTGTTCTC
8	PgbZIP47	Forward	AGCACAACCAGTTCTTCAT
		Reverse	TATCTGCTCGTCCGTGAA
9	PgbZIP54	Forward	AACTTTGCTGCTGGTGATGAGTCT
		Reverse	TTGCCATGATCTTCTTCTTCTC
10	PgbZIP61	Forward	ACTCTGTTCAATCAACTTTCAGAGGC
		Reverse	CAAGGTCACCTAAGCCGCAG
11	PgbZIP74	Forward	GATTAGCAAGGTAGCAGAAAGCTCC
		Reverse	AGGAAGTTCTTGACGACACGAGC
12	PgbZIP85	Forward	AAGATGCTGGAACCGCTGGAG
		Reverse	GAGGTTCACTATGAACAAGCATTCC
13	PgbZIP92	Forward	ATGTCAAGTGGGACCTCATC
		Reverse	GAGGTGAGATCGTCGAGATGC
14	PgbZIP94	Forward	TTTGAACCTATCCACGAAGC
		Reverse	GGTTTAGGTCGTCAAGGAGG
15	PgbZIP97	Forward	ATTGTCGCTGCTCCAGATGTCG
		Reverse	GAGCGCACGAAGGCGGTGGAAATAG
16	PgbZIP98	Forward	CGGTGAACCAGTTTGATTCT
		Reverse	CAGCTTCCAACTCCATTGTAT
17	GAPDH	Forward	CTGGTATGTCCTTCCGTGTTC
		Reverse	GCAGCCTTGATAGCCTTCTTA
18	EF-1α	Forward	AATGATCCGCTGCTGTAACAAG
		Reverse	AGGCAATCTTGTCTGGGTTGT
19	Actin	Forward	AACCCCAAGGCCAATAGAGAGA
		Reverse	CATACATTGCCGGACATTCAAA
